# Supplementary material for: Vestibulospinal reflexes elicited with a tone burst method are dependent on spatial orientation
Source: PeerJ. 2024 Feb 27;12:e17056. doi: 10.7717/peerj.17056 (PMC10906260; doi:10.7717/peerj.17056)
Supplement: Supplemental Information 1 [file peerj-12-17056-s001.zip]

Archive with 11 entries (11 files):
- DataAndCode/ANOVAexp1.m
- DataAndCode/ANOVAexp2.m
- DataAndCode/BigMeanNorm2023_ALLSujet.mat
- DataAndCode/DataStruct4Stats.mat
- DataAndCode/DataStruct4StatsLEA2023.mat
- DataAndCode/FullPIRS.mat
- DataAndCode/MakeStatTableExp1.m
- DataAndCode/MakeStatTableExp2.m
- DataAndCode/ReadMe.txt
- DataAndCode/VEMPexp1.mat
- DataAndCode/VEMPexp2.mat
