# Supplementary material for: Vestibulospinal reflexes elicited with a tone burst method are dependent on spatial orientation
Source: PeerJ. 2024 Feb 27;12:e17056. doi: 10.7717/peerj.17056 (PMC10906260; doi:10.7717/peerj.17056)
Supplement: Supplemental Information 1 [file peerj-12-17056-s001.zip › DataAndCode/ANOVAexp1.m]

clear all; close all; clc;
graphview=0;
makeAnova=1;
mergeGaucheDroite=1;
ComparisonType='Bonferroni';%'Scheffe'
datadoss='/DATAS/MANIPS/ToneBurst/Traitement 2022/';
xlsFileOut=[datadoss 'ANOVAs/ANOVA_LEA_2023.xls'];
try delete(xlsFileOut); end

lesvar={'BinaResponse' 'AmpFirstMinDeuz'  'AmpPN3X' 'AmpNP3X' 'AmpFirst3X' 'LatFirst3X' 'AmpDeuz3X' 'LatDeuz3X'  'LatP3x' 'AmpP3x' 'LatP2x' 'AmpP2x' 'LatN3x' 'AmpN3x' 'LatN2x' 'AmpN2x' 'SurfZP' 'AmpMaxMin'};
ALLfacteurs=table;
load([datadoss 'DataStruct4StatsLEA2023.mat']);
if mergeGaucheDroite
    icolf=1;
    for zem={'SCM' 'ES' 'Gas' 'TA'};%unique(StatStruct.facteurs.Muscle)'
        icolm=1;
        for stim=unique(StatStruct.facteurs.Stim)'
            for tronche=unique(StatStruct.facteurs.Tete)'
                %disp(stim); disp(tronche)
                sousfacteur=StatStruct.facteurs(contains(StatStruct.facteurs.Muscle,zem{:}),:);
                colofint=find(contains(sousfacteur.Stim,stim) & contains(sousfacteur.Tete,tronche));
                for lavar=lesvar;
                    StatStruct2.(lavar{:}).(zem{:})(:,icolm)=nanmean(StatStruct.(lavar{:}).(zem{:})(:,colofint),2);
                end
                ALLfacteurs.Muscle(icolf)=zem; ALLfacteurs.Stim(icolf)=stim; ALLfacteurs.Tete(icolf)=tronche;
                icolf=icolf+1;
            icolm=icolm+1;
            end
        end
    end
else
    StatStruct2=StatStruct; ALLfacteurs=StatStruct.facteurs;
end
%StatStruct2.AmpFirst3X.SCM  

for zemusc={'SCM' 'ES' 'Gas' 'TA' 'All'};   

    if strcmp(zemusc{1},'All')
        colofint=1:numel(ALLfacteurs.Muscle); allM=1;
    else
        colofint=strmatch(zemusc{1},ALLfacteurs.Muscle);allM=0;
    end
    facteurs=ALLfacteurs(colofint,:); 

    for lavar=lesvar;
        Table4Stat=array2table([StatStruct2.(lavar{1}).SCM StatStruct2.(lavar{1}).ES StatStruct2.(lavar{1}).Gas StatStruct2.(lavar{1}).TA]);
        Table4Stat=Table4Stat(:,colofint);
        for icol=1:size(Table4Stat,2)
            if mergeGaucheDroite
            Table4Stat.Properties.VariableNames{icol}=[facteurs.Muscle{icol} '_' facteurs.Stim{icol} '_' facteurs.Tete{icol}];
            else
            Table4Stat.Properties.VariableNames{icol}=[facteurs.Muscle{icol} '_' facteurs.Musclat{icol} '_' facteurs.Stim{icol} '_' facteurs.Tete{icol}];
            end
        end
       
        if makeAnova
            sheetName=[zemusc{1} '_' lavar{1}];
            writetable(Table4Stat,xlsFileOut,'Sheet',sheetName,'Range','V4')
            try
                rm = fitrm(Table4Stat,[Table4Stat.Properties.VariableNames{1} '-' Table4Stat.Properties.VariableNames{end} ' ~ 1'],'WithinDesign',facteurs);
            catch
                mseg=['WARNING WARNING WARNING WARNING WARNING : Insufficient Datas 2 ANOVA : ' lavar{1} ];
                disp(mseg)
                writematrix(lavar{1},xlsFileOut,'Sheet',sheetName,'Range','A1')
                continue
            end

            if allM
            [ranovatbl,A,C,D] = ranova(rm,'WithinModel','Muscle*Stim*Tete');
            else
            [ranovatbl,A,C,D] = ranova(rm,'WithinModel','Stim*Tete');
            end
            disp(ranovatbl)
            linenum=3;
            writetable(cell2table(ranovatbl.Properties.RowNames),xlsFileOut,'Sheet',sheetName,'Range',['A' num2str(linenum)])
            writetable(ranovatbl,xlsFileOut,'Sheet',sheetName,'Range',['B' num2str(linenum)])
            linenum=linenum+size(ranovatbl,1)+4;
            if allM; tbl = multcompare(rm,'Muscle','ComparisonType',ComparisonType );
            writetable(tbl,xlsFileOut,'Sheet',sheetName,'Range',['B' num2str(linenum)])
            linenum=linenum+size(tbl,1)+4; end
            tbl = multcompare(rm,'Tete','ComparisonType',ComparisonType );
            writetable(tbl,xlsFileOut,'Sheet',sheetName,'Range',['B' num2str(linenum)])
            linenum=linenum+size(tbl,1)+4;
            tbl = multcompare(rm,'Stim','ComparisonType',ComparisonType );
            writetable(tbl,xlsFileOut,'Sheet',sheetName,'Range',['B' num2str(linenum)])
            linenum=linenum+size(tbl,1)+4;
                        tbl = multcompare(rm,'Stim','by','Tete','ComparisonType',ComparisonType );
            writetable(tbl,xlsFileOut,'Sheet',sheetName,'Range',['B' num2str(linenum)])
            linenum=linenum+size(tbl,1)+4;
                                    tbl = multcompare(rm,'Tete','by','Stim','ComparisonType',ComparisonType );
            writetable(tbl,xlsFileOut,'Sheet',sheetName,'Range',['B' num2str(linenum)])
            linenum=linenum+size(tbl,1)+4;
            if allM
                tbl = multcompare(rm,'Muscle','by','Stim','ComparisonType',ComparisonType );
                writetable(tbl,xlsFileOut,'Sheet',sheetName,'Range',['B' num2str(linenum)])
                linenum=linenum+size(tbl,1)+4;
                tbl = multcompare(rm,'Muscle','by','Tete','ComparisonType',ComparisonType );
                writetable(tbl,xlsFileOut,'Sheet',sheetName,'Range',['B' num2str(linenum)])
                linenum=linenum+size(tbl,1)+4;

                for fact={'SCM' 'ES' }%'TeteHaute'
                    ColToHave=contains(Table4Stat.Properties.VariableNames,fact{1}); minitable=Table4Stat(:,ColToHave); minifacteurs=facteurs(ColToHave,:);
                    minirm = fitrm(minitable,[minitable.Properties.VariableNames{1} '-' minitable.Properties.VariableNames{end} ' ~ 1'],'WithinDesign',minifacteurs);
                    tbl = multcompare(minirm,'Stim','by','Tete','ComparisonType',ComparisonType);
                    writetable(cell2table(repmat(fact,size(tbl,1),1),'VariableNames',{'Muscle'}),xlsFileOut,'Sheet',sheetName,'Range',['B' num2str(linenum)]);
                    writetable(tbl,xlsFileOut,'Sheet',sheetName,'Range',['C' num2str(linenum)]);
                    linenum=linenum+size(tbl,1)+1;
                end
                for fact={'StimIpsi' 'StimContra' }%'TeteHaute'
                    ColToHave=contains(Table4Stat.Properties.VariableNames,fact{1}); minitable=Table4Stat(:,ColToHave); minifacteurs=facteurs(ColToHave,:);
                    minirm = fitrm(minitable,[minitable.Properties.VariableNames{1} '-' minitable.Properties.VariableNames{end} ' ~ 1'],'WithinDesign',minifacteurs);
                    tbl = multcompare(minirm,'Muscle','by','Tete','ComparisonType',ComparisonType);
                    writetable(cell2table(repmat(fact,size(tbl,1),1),'VariableNames',{'Muscle'}),xlsFileOut,'Sheet',sheetName,'Range',['B' num2str(linenum)]);
                    writetable(tbl,xlsFileOut,'Sheet',sheetName,'Range',['C' num2str(linenum)]);
                    linenum=linenum+size(tbl,1)+1;
                end
                for fact={'TeteIpsi' 'TeteContra' 'TeteHaute'}%'TeteHaute'
                    ColToHave=contains(Table4Stat.Properties.VariableNames,fact{1}); minitable=Table4Stat(:,ColToHave); minifacteurs=facteurs(ColToHave,:);
                    minirm = fitrm(minitable,[minitable.Properties.VariableNames{1} '-' minitable.Properties.VariableNames{end} ' ~ 1'],'WithinDesign',minifacteurs);
                    tbl = multcompare(minirm,'Muscle','by','Stim','ComparisonType',ComparisonType);
                    writetable(cell2table(repmat(fact,size(tbl,1),1),'VariableNames',{'Muscle'}),xlsFileOut,'Sheet',sheetName,'Range',['B' num2str(linenum)]);
                    writetable(tbl,xlsFileOut,'Sheet',sheetName,'Range',['C' num2str(linenum)]);
                    linenum=linenum+size(tbl,1)+1;
                end
            end

            MoyLinenum=3;
            MoyTable=grpstats(rm,{'Muscle'});MoyTable.StdErr=MoyTable.std./sqrt(MoyTable.GroupCount);
            writetable(MoyTable,xlsFileOut,'Sheet',sheetName,'Range',['M' num2str(MoyLinenum)])
            MoyLinenum=MoyLinenum+size(MoyTable,1)+4;
            MoyTable=grpstats(rm,{'Stim'});MoyTable.StdErr=MoyTable.std./sqrt(MoyTable.GroupCount);
            writetable(MoyTable,xlsFileOut,'Sheet',sheetName,'Range',['M' num2str(MoyLinenum)])
            MoyLinenum=MoyLinenum+size(MoyTable,1)+4;
            MoyTable=grpstats(rm,{'Tete'});MoyTable.StdErr=MoyTable.std./sqrt(MoyTable.GroupCount);
            writetable(MoyTable,xlsFileOut,'Sheet',sheetName,'Range',['M' num2str(MoyLinenum)])
            MoyLinenum=MoyLinenum+size(MoyTable,1)+4;
                        MoyTable=grpstats(rm,{'Tete' 'Stim'});MoyTable.StdErr=MoyTable.std./sqrt(MoyTable.GroupCount);
            writetable(MoyTable,xlsFileOut,'Sheet',sheetName,'Range',['M' num2str(MoyLinenum)])
            MoyLinenum=MoyLinenum+size(MoyTable,1)+4;
            if allM
            MoyTable=grpstats(rm,{'Muscle' 'Stim'});MoyTable.StdErr=MoyTable.std./sqrt(MoyTable.GroupCount);
            writetable(MoyTable,xlsFileOut,'Sheet',sheetName,'Range',['M' num2str(MoyLinenum)])
            MoyLinenum=MoyLinenum+size(MoyTable,1)+4;
            MoyTable=grpstats(rm,{'Muscle' 'Tete'});MoyTable.StdErr=MoyTable.std./sqrt(MoyTable.GroupCount);
            writetable(MoyTable,xlsFileOut,'Sheet',sheetName,'Range',['M' num2str(MoyLinenum)])
            MoyLinenum=MoyLinenum+size(MoyTable,1)+4;
            MoyTable=grpstats(rm,{ 'Tete' 'Stim' 'Muscle' });MoyTable.StdErr=MoyTable.std./sqrt(MoyTable.GroupCount);
            writetable(MoyTable,xlsFileOut,'Sheet',sheetName,'Range',['M' num2str(MoyLinenum)])
            end

        end
        if graphview & allM
            figure; hold on; ifig=1; set(gcf,'Units','normalized','Position',[0 0 1 1],'name',lavar{1});
            for musc={'SCM' 'ES'};
                for son={'StimIpsi' 'StimContra'};
                    colofint=contains(Table4Stat.Properties.VariableNames,[musc{1} '_' son{1}]);
                    subplot(2,2,ifig); hold on
                    barobj=bar(repmat(categorical(strrep(Table4Stat.Properties.VariableNames(colofint),'_',' ')),1,1)', nanmean(Table4Stat{:,colofint}));
                    errorbar(repmat(categorical(strrep(Table4Stat.Properties.VariableNames(colofint),'_',' ')),1,1)', nanmean(Table4Stat{:,colofint}),nanstd(Table4Stat{:,colofint}),'.')
                    title(strrep([musc{1} '_' son{1}],'_',' '));
                    ifig=ifig+1;
                end
            end
            figname=[datadoss '/ANOVAs/' lavar{1} '_V2022.png'];
            saveas(gcf,figname)
        end
    end
end
