# Supplementary material for: Vestibulospinal reflexes elicited with a tone burst method are dependent on spatial orientation
Source: PeerJ. 2024 Feb 27;12:e17056. doi: 10.7717/peerj.17056 (PMC10906260; doi:10.7717/peerj.17056)
Supplement: Supplemental Information 1 [file peerj-12-17056-s001.zip › DataAndCode/ANOVAexp2.m]

clear all; close all; clc;
graphview=1;
makeAnova=1;
reposRmv=1;
ComparisonType='Bonferroni';%'Scheffe'
datadoss='/DATAS/MANIPS/ToneBurst/VEMP controles PIRS 2022/';
xlsFileOut=[datadoss '/ANOVAs/ANOVA_PIRS_2023.xls'];
try delete(xlsFileOut); end

load([datadoss 'DataStruct4Stats.mat']);

for zemusc={'SCM' 'ES' 'All'};
    facteurs=table;
    facteurs.Muscle={'SCM' 'SCM' 'SCM' 'SCM' 'SCM' 'SCM' 'ES' 'ES' 'ES' 'ES' 'ES' 'ES'}';
    facteurs.Stim={'StimIpsi' 'StimIpsi' 'StimIpsi' 'StimContra' 'StimContra' 'StimContra' 'StimIpsi' 'StimIpsi' 'StimIpsi' 'StimContra' 'StimContra' 'StimContra'}';
    facteurs.Tete={'TeteContra' 'TeteIpsi' 'TeteRepos' 'TeteIpsi' 'TeteContra' 'TeteRepos' 'TeteContra' 'TeteIpsi' 'TeteRepos' 'TeteIpsi' 'TeteContra' 'TeteRepos'}';% par rapport au muscle_

    if strcmp(zemusc{1},'All')
        colofint=1:numel(facteurs.Muscle); allM=1;
    else
        colofint=strmatch(zemusc{1},facteurs.Muscle);allM=0;
    end
    colofint2=1:numel(facteurs.Tete);
    if reposRmv
        colofint2(strmatch('TeteRepos',facteurs.Tete))=[];
    end
    facteurs=facteurs(intersect(colofint,colofint2),:);

    for lavar={'BinaResponse'  'AmpFirstMinDeuz' 'AmpPN3X' 'AmpNP3X' 'AmpFirst3X' 'LatFirst3X'  'AmpDeuz3X' 'LatDeuz3X' 'LatP3x' 'AmpP3x' 'LatP2x' 'AmpP2x' 'LatN3x' 'AmpN3x' 'LatN2x' 'AmpN2x' 'SurfZP' 'AmpMaxMin'}
        Table4Stat=array2table([StatStruct.(lavar{1}).HekaAI_0 StatStruct.(lavar{1}).HekaAI_1 StatStruct.(lavar{1}).HekaAI_2 StatStruct.(lavar{1}).HekaAI_3]);
        Table4Stat=Table4Stat(:,intersect(colofint,colofint2));
        for icol=1:size(Table4Stat,2)
            Table4Stat.Properties.VariableNames{icol}=[facteurs.Muscle{icol} '_' facteurs.Stim{icol} '_' facteurs.Tete{icol}];
        end
       
        if makeAnova
            sheetName=[zemusc{1} '_' lavar{1}];
            try
                rm = fitrm(Table4Stat,[Table4Stat.Properties.VariableNames{1} '-' Table4Stat.Properties.VariableNames{end} ' ~ 1'],'WithinDesign',facteurs);
            catch
                mseg=['WARNING WARNING WARNING WARNING WARNING : Insufficient Datas 2 ANOVA : ' lavar{1} ];
                disp(mseg)
                writetable(cell2table(lavar),xlsFileOut,'Sheet',sheetName,'Range','A1')
                continue
            end

            if allM
            [ranovatbl,A,C,D] = ranova(rm,'WithinModel','Muscle*Stim*Tete');
            else
            [ranovatbl,A,C,D] = ranova(rm,'WithinModel','Stim*Tete');
            end
            disp(ranovatbl)
            linenum=3;
            writetable(Table4Stat,xlsFileOut,'Sheet',sheetName,'Range','V4')
            writetable(cell2table(ranovatbl.Properties.RowNames),xlsFileOut,'Sheet',sheetName,'Range',['A' num2str(linenum)])
            writetable(ranovatbl,xlsFileOut,'Sheet',sheetName,'Range',['B' num2str(linenum)])
            linenum=linenum+size(ranovatbl,1)+4;
            if allM; tbl = multcompare(rm,'Muscle','ComparisonType',ComparisonType );
            writetable(tbl,xlsFileOut,'Sheet',sheetName,'Range',['B' num2str(linenum)])
            linenum=linenum+size(tbl,1)+4; end
            tbl = multcompare(rm,'Tete','ComparisonType',ComparisonType );
            writetable(tbl,xlsFileOut,'Sheet',sheetName,'Range',['B' num2str(linenum)])
            linenum=linenum+size(tbl,1)+4;
            tbl = multcompare(rm,'Stim','ComparisonType',ComparisonType );
            writetable(tbl,xlsFileOut,'Sheet',sheetName,'Range',['B' num2str(linenum)])
            linenum=linenum+size(tbl,1)+4;
                        tbl = multcompare(rm,'Stim','by','Tete','ComparisonType',ComparisonType );
            writetable(tbl,xlsFileOut,'Sheet',sheetName,'Range',['B' num2str(linenum)])
            linenum=linenum+size(tbl,1)+4;
                                    tbl = multcompare(rm,'Tete','by','Stim','ComparisonType',ComparisonType );
            writetable(tbl,xlsFileOut,'Sheet',sheetName,'Range',['B' num2str(linenum)])
            linenum=linenum+size(tbl,1)+4;
            if allM
                tbl = multcompare(rm,'Muscle','by','Stim','ComparisonType',ComparisonType );
                writetable(tbl,xlsFileOut,'Sheet',sheetName,'Range',['B' num2str(linenum)])
                linenum=linenum+size(tbl,1)+4;
                tbl = multcompare(rm,'Muscle','by','Tete','ComparisonType',ComparisonType );
                writetable(tbl,xlsFileOut,'Sheet',sheetName,'Range',['B' num2str(linenum)])
                linenum=linenum+size(tbl,1)+4;

                for fact={'SCM' 'ES' }%'TeteRepos'
                    ColToHave=contains(Table4Stat.Properties.VariableNames,fact{1}); minitable=Table4Stat(:,ColToHave); minifacteurs=facteurs(ColToHave,:);
                    minirm = fitrm(minitable,[minitable.Properties.VariableNames{1} '-' minitable.Properties.VariableNames{end} ' ~ 1'],'WithinDesign',minifacteurs);
                    tbl = multcompare(minirm,'Stim','by','Tete','ComparisonType',ComparisonType);
                    writetable(cell2table(repmat(fact,size(tbl,1),1),'VariableNames',{'Muscle'}),xlsFileOut,'Sheet',sheetName,'Range',['B' num2str(linenum)]);
                    writetable(tbl,xlsFileOut,'Sheet',sheetName,'Range',['C' num2str(linenum)]);
                    linenum=linenum+size(tbl,1)+1;
                end
                for fact={'StimIpsi' 'StimContra' }%'TeteRepos'
                    ColToHave=contains(Table4Stat.Properties.VariableNames,fact{1}); minitable=Table4Stat(:,ColToHave); minifacteurs=facteurs(ColToHave,:);
                    minirm = fitrm(minitable,[minitable.Properties.VariableNames{1} '-' minitable.Properties.VariableNames{end} ' ~ 1'],'WithinDesign',minifacteurs);
                    tbl = multcompare(minirm,'Muscle','by','Tete','ComparisonType',ComparisonType);
                    writetable(cell2table(repmat(fact,size(tbl,1),1),'VariableNames',{'Muscle'}),xlsFileOut,'Sheet',sheetName,'Range',['B' num2str(linenum)]);
                    writetable(tbl,xlsFileOut,'Sheet',sheetName,'Range',['C' num2str(linenum)]);
                    linenum=linenum+size(tbl,1)+1;
                end
                for fact={'TeteIpsi' 'TeteContra'}%'TeteRepos'
                    ColToHave=contains(Table4Stat.Properties.VariableNames,fact{1}); minitable=Table4Stat(:,ColToHave); minifacteurs=facteurs(ColToHave,:);
                    minirm = fitrm(minitable,[minitable.Properties.VariableNames{1} '-' minitable.Properties.VariableNames{end} ' ~ 1'],'WithinDesign',minifacteurs);
                    tbl = multcompare(minirm,'Muscle','by','Stim','ComparisonType',ComparisonType);
                    writetable(cell2table(repmat(fact,size(tbl,1),1),'VariableNames',{'Muscle'}),xlsFileOut,'Sheet',sheetName,'Range',['B' num2str(linenum)]);
                    writetable(tbl,xlsFileOut,'Sheet',sheetName,'Range',['C' num2str(linenum)]);
                    linenum=linenum+size(tbl,1)+1;
                end
            end

            MoyLinenum=3;
            MoyTable=grpstats(rm,{'Muscle'});MoyTable.StdErr=MoyTable.std./sqrt(MoyTable.GroupCount);
            writetable(MoyTable,xlsFileOut,'Sheet',sheetName,'Range',['M' num2str(MoyLinenum)])
            MoyLinenum=MoyLinenum+size(MoyTable,1)+4;
            MoyTable=grpstats(rm,{'Stim'});MoyTable.StdErr=MoyTable.std./sqrt(MoyTable.GroupCount);
            writetable(MoyTable,xlsFileOut,'Sheet',sheetName,'Range',['M' num2str(MoyLinenum)])
            MoyLinenum=MoyLinenum+size(MoyTable,1)+4;
            MoyTable=grpstats(rm,{'Tete'});MoyTable.StdErr=MoyTable.std./sqrt(MoyTable.GroupCount);
            writetable(MoyTable,xlsFileOut,'Sheet',sheetName,'Range',['M' num2str(MoyLinenum)])
            MoyLinenum=MoyLinenum+size(MoyTable,1)+4;
                        MoyTable=grpstats(rm,{'Tete' 'Stim'});MoyTable.StdErr=MoyTable.std./sqrt(MoyTable.GroupCount);
            writetable(MoyTable,xlsFileOut,'Sheet',sheetName,'Range',['M' num2str(MoyLinenum)])
            MoyLinenum=MoyLinenum+size(MoyTable,1)+4;
            if allM
            MoyTable=grpstats(rm,{'Muscle' 'Stim'});MoyTable.StdErr=MoyTable.std./sqrt(MoyTable.GroupCount);
            writetable(MoyTable,xlsFileOut,'Sheet',sheetName,'Range',['M' num2str(MoyLinenum)])
            MoyLinenum=MoyLinenum+size(MoyTable,1)+4;
            MoyTable=grpstats(rm,{'Muscle' 'Tete'});MoyTable.StdErr=MoyTable.std./sqrt(MoyTable.GroupCount);
            writetable(MoyTable,xlsFileOut,'Sheet',sheetName,'Range',['M' num2str(MoyLinenum)])
            MoyLinenum=MoyLinenum+size(MoyTable,1)+4;
            MoyTable=grpstats(rm,{ 'Tete' 'Stim' 'Muscle' });MoyTable.StdErr=MoyTable.std./sqrt(MoyTable.GroupCount);
            writetable(MoyTable,xlsFileOut,'Sheet',sheetName,'Range',['M' num2str(MoyLinenum)])
            end

        end
        if graphview & allM
            figure; hold on; ifig=1; set(gcf,'Units','normalized','Position',[0 0 1 1],'name',lavar{1});
            for musc={'SCM' 'ES'};
                for son={'StimIpsi' 'StimContra'};
                    colofint=contains(Table4Stat.Properties.VariableNames,[musc{1} '_' son{1}]);
                    subplot(2,2,ifig); hold on
                    barobj=bar(repmat(categorical(strrep(Table4Stat.Properties.VariableNames(colofint),'_',' ')),1,1)', nanmean(Table4Stat{:,colofint}));
                    errorbar(repmat(categorical(strrep(Table4Stat.Properties.VariableNames(colofint),'_',' ')),1,1)', nanmean(Table4Stat{:,colofint}),nanstd(Table4Stat{:,colofint}),'.')
                    title(strrep([musc{1} '_' son{1}],'_',' '));
                    ifig=ifig+1;
                end
            end
            figname=[datadoss '/ANOVAs/' lavar{1} '_V2022.png'];
            saveas(gcf,figname)
        end
    end
end
