# Supplementary material for: Vestibulospinal reflexes elicited with a tone burst method are dependent on spatial orientation
Source: PeerJ. 2024 Feb 27;12:e17056. doi: 10.7717/peerj.17056 (PMC10906260; doi:10.7717/peerj.17056)
Supplement: Supplemental Information 1 [file peerj-12-17056-s001.zip › DataAndCode/MakeStatTableExp1.m]

clear all; close all; clc;


datadossLEA='/DATAS/MANIPS/ToneBurst/Datas VEMP Lea/FULLraw 2021/';

delaiprestim=.1;
zonereponse=[.105 .14]; % 5 à 40ms
lescond={'contra' 'ipsi' 'droite'};
lesmuscles={'SCM' 'ES' 'Gas' 'TA'}
SF=10000;
for lavar={'BinaResponse' 'AmpFirst3X' 'AmpPN3X' 'AmpNP3X' 'LatFirst3X'  'AmpDeuz3X' 'LatDeuz3X' 'LatP3x' 'AmpP3x' 'LatP2x' 'AmpP2x' 'LatN3x' 'AmpN3x' 'LatN2x' 'AmpN2x' 'SurfZP' 'AmpMaxMin' 'AmpFirstMinDeuz'}
    for zemuscle=lesmuscles;
        StatStruct.(lavar{1}).(zemuscle{:})=NaN(16,12);
        if strcmp(zemuscle{:},'TA');  StatStruct.(lavar{1}).(zemuscle{:})= StatStruct.(lavar{1}).(zemuscle{:})(:,1:6); end
    end
end
StatStruct.facteurs=table;
load([datadossLEA 'BigMeanNorm2023_ALLSujet.mat']);
factcolnum=1;
for zemuscle=lesmuscles;
    outcolnum=1;
    for mlat={'Mdroite' 'Mgauche'}
        if strcmp(zemuscle{:},'TA') & strcmp(mlat{:},'Mgauche'); continue; end
        for slat={'Sdroite' 'Sgauche'}
            for headpos={'Pdroite' 'Pgauche' 'Phaute'}
                if strcmp(zemuscle{:},lesmuscles{1}); StatStruct.lescond{factcolnum}=[zemuscle{:} '_' mlat{:} '_' slat{:} '_' headpos{:}]; end
                StatStruct.facteurs.Muscle(factcolnum)=zemuscle;
                if strcmp(mlat{:}(2:end),slat{:}(2:end)); StatStruct.facteurs.Stim{factcolnum}='StimIpsi'; else; StatStruct.facteurs.Stim{factcolnum}='StimContra'; end
                if strcmp(mlat{:}(2:end),headpos{:}(2:end)); StatStruct.facteurs.Tete{factcolnum}='TeteIpsi';
                elseif strcmp(headpos{:},'Phaute'); StatStruct.facteurs.Tete{factcolnum}='TeteHaute';
                else; StatStruct.facteurs.Tete{factcolnum}='TeteContra'; end
                StatStruct.facteurs.Musclat(factcolnum)=mlat;

                for isuj=1:16;
                    vec=BigMean.(zemuscle{:}).(mlat{:}).(slat{:}).(headpos{:})(:,isuj);
                    echreponse=round((zonereponse(1)*SF):(zonereponse(2)*SF));
                    echref=1:(delaiprestim-.005)*SF;
                    StatStruct.SurfZP.(zemuscle{:})(isuj,outcolnum)=trapz(abs(vec(echreponse)));
                    %                     StatStruct.AmpMaxMin.(zemuscle{:})(isuj,outcolnum)=max(vec(echreponse))-min(vec(echreponse));

                    if max(abs(vec(echreponse)))>(mean(vec(echref))+2*std(vec(echref)));

                        StatStruct.BinaResponse.(zemuscle{:})(isuj,outcolnum)= max(abs(vec(echreponse)))>(mean(vec(echref))+3*std(vec(echref)));
                           
                        [picsP,locP]= findpeaks(vec(echreponse),'MinPeakHeight',2*std(vec(echref)),'MinPeakDistance',.01*SF);
                        if ~isempty(picsP);
                            StatStruct.LatP2x.(zemuscle{:})(isuj,outcolnum)=locP(1)/SF+zonereponse(1)-.1;
                            StatStruct.AmpP2x.(zemuscle{:})(isuj,outcolnum)=picsP(1);
                        end

                        [picsP,locP]= findpeaks(-vec(echreponse),'MinPeakHeight',2*std(vec(echref)),'MinPeakDistance',.01*SF);
                        if ~isempty(picsP);
                            StatStruct.LatN2x.(zemuscle{:})(isuj,outcolnum)=locP(1)/SF+zonereponse(1)-.1;
                            StatStruct.AmpN2x.(zemuscle{:})(isuj,outcolnum)=-picsP(1);
                        end

                        if ~StatStruct.BinaResponse.(zemuscle{:})(isuj,outcolnum); continue; end

                        [picsP,locP]= findpeaks(vec(echreponse),'MinPeakHeight',3*std(vec(echref)),'MinPeakDistance',.01*SF);
                        if ~isempty(picsP);
                            StatStruct.LatP3x.(zemuscle{:})(isuj,outcolnum)=locP(1)/SF+zonereponse(1)-.1;
                            StatStruct.AmpP3x.(zemuscle{:})(isuj,outcolnum)=picsP(1);
                        end

                        [picsP,locP]= findpeaks(-vec(echreponse),'MinPeakHeight',3*std(vec(echref)),'MinPeakDistance',.01*SF);
                        if ~isempty(picsP);
                            StatStruct.LatN3x.(zemuscle{:})(isuj,outcolnum)=locP(1)/SF+zonereponse(1)-.1;
                            StatStruct.AmpN3x.(zemuscle{:})(isuj,outcolnum)=-picsP(1);
                        end

                        StatStruct.AmpMaxMin.(zemuscle{:})(isuj,outcolnum)=StatStruct.AmpP2x.(zemuscle{:})(isuj,outcolnum)-StatStruct.AmpN2x.(zemuscle{:})(isuj,outcolnum);

                        [StatStruct.LatFirst3X.(zemuscle{:})(isuj,outcolnum), PorN]=nanmin([StatStruct.LatP3x.(zemuscle{:})(isuj,outcolnum) StatStruct.LatN3x.(zemuscle{:})(isuj,outcolnum)]);
                        [StatStruct.LatDeuz3X.(zemuscle{:})(isuj,outcolnum), nada]=nanmax([StatStruct.LatP3x.(zemuscle{:})(isuj,outcolnum) StatStruct.LatN3x.(zemuscle{:})(isuj,outcolnum)]);
                        StatStruct.AmpPN3X.(zemuscle{:})(isuj,outcolnum)=StatStruct.AmpP3x.(zemuscle{:})(isuj,outcolnum)-StatStruct.AmpN3x.(zemuscle{:})(isuj,outcolnum);
                        StatStruct.AmpNP3X.(zemuscle{:})(isuj,outcolnum)=StatStruct.AmpN3x.(zemuscle{:})(isuj,outcolnum)-StatStruct.AmpP3x.(zemuscle{:})(isuj,outcolnum);

                        if PorN==1;
                            StatStruct.AmpFirst3X.(zemuscle{:})(isuj,outcolnum)=StatStruct.AmpP3x.(zemuscle{:})(isuj,outcolnum);
                            StatStruct.AmpDeuz3X.(zemuscle{:})(isuj,outcolnum)=StatStruct.AmpN3x.(zemuscle{:})(isuj,outcolnum);
                            StatStruct.AmpFirstMinDeuz.(zemuscle{:})(isuj,outcolnum)=StatStruct.AmpP3x.(zemuscle{:})(isuj,outcolnum)-StatStruct.AmpN3x.(zemuscle{:})(isuj,outcolnum);
                        elseif PorN==2;
                            StatStruct.AmpFirst3X.(zemuscle{:})(isuj,outcolnum)=StatStruct.AmpN3x.(zemuscle{:})(isuj,outcolnum);
                            StatStruct.AmpDeuz3X.(zemuscle{:})(isuj,outcolnum)=StatStruct.AmpP3x.(zemuscle{:})(isuj,outcolnum);
                            StatStruct.AmpFirstMinDeuz.(zemuscle{:})(isuj,outcolnum)=StatStruct.AmpN3x.(zemuscle{:})(isuj,outcolnum)-StatStruct.AmpP3x.(zemuscle{:})(isuj,outcolnum);
                        end

                    end
                end
                outcolnum=outcolnum+1;
                factcolnum=factcolnum+1;
            end
        end
    end
end

save(['DataStruct4StatsLEA2023.mat'],'StatStruct');

AnovaLEAseparatedMuscles2023
