# Supplementary material for: Vestibulospinal reflexes elicited with a tone burst method are dependent on spatial orientation
Source: PeerJ. 2024 Feb 27;12:e17056. doi: 10.7717/peerj.17056 (PMC10906260; doi:10.7717/peerj.17056)
Supplement: Supplemental Information 1 [file peerj-12-17056-s001.zip › DataAndCode/MakeStatTableExp2.m]

clear all; close all; clc;

datadoss='/DATAS/MANIPS/ToneBurst/VEMP controles PIRS 2022/';

delaiprestim=.1;
zonereponse=[.105 .14]; % 5 à 40ms
load([datadoss 'FullPIRS.mat']);
lescond={'contra' 'ipsi' 'droite'};
orgdata.CategoPoints={'P3x' 'N3x' 'P2x' 'N2x'};

for lavar={'BinaResponse' 'AmpFirstMinDeuz' 'AmpPN3X' 'AmpNP3X' 'AmpFirst3X' 'LatFirst3X' 'AmpDeuz3X' 'LatDeuz3X' 'LatP3x' 'AmpP3x' 'LatP2x' 'AmpP2x' 'LatN3x' 'AmpN3x' 'LatN2x' 'AmpN2x' 'SurfZP' 'AmpMaxMin'}
    for imuscle=0:3;
            StatStruct.(lavar{1}).(['HekaAI_' num2str(imuscle)])=NaN(20,3);  
    end
end
StatStruct.lescond={'contra' 'ipsi' 'droite'};

for icond=1:3;
    condname=lescond{icond};
    for imuscle=0:3;
        lames=['HekaAI_' num2str(imuscle) '_' condname];
        newmesname=[lames '_Norm'];
        orgdata.SampFreq.(newmesname)=orgdata.SampFreq.(lames);
        orgdata.variable.(newmesname)=orgdata.variable.(lames);
        Datas.points.(newmesname)=zeros(20,3);
        SF=orgdata.SampFreq.(lames);
        if  ~contains(orgdata.mesures,newmesname); orgdata.mesures{end+1}=newmesname; end
        for isuj=1:20;
            vec=Datas.(lames)(:,isuj);
            %% Datas normalisation 2022 here
            prestim=vec(1:delaiprestim*orgdata.SampFreq.(lames));
            vec=vec./median(abs(prestim));
            vec=vec-mean(prestim);

            Datas.(newmesname)(:,isuj)=vec;
            %%
            echreponse=round((zonereponse(1)*SF):(zonereponse(2)*SF));
            echref=1:(delaiprestim-.005)*SF;
            StatStruct.SurfZP.(['HekaAI_' num2str(imuscle)])(isuj,icond)=trapz(abs(vec(echreponse)));
            StatStruct.AmpMaxMin.(['HekaAI_' num2str(imuscle)])(isuj,icond)=max(vec(echreponse))-min(vec(echreponse));
            StatStruct.BinaResponse.(['HekaAI_' num2str(imuscle)])(isuj,icond)=max(abs(vec(echreponse)))>(mean(vec(echref))+3*std(vec(echref)));
            if max(abs(vec(echreponse)))>(mean(vec(echref))+2*std(vec(echref)));
               % StatStruct.BinaResponse.(['HekaAI_' num2str(imuscle)])(isuj,icond)=max(abs(vec(echreponse)))>(mean(vec(echref))+3*std(vec(echref)));
                %StatStruct.AmpP2x.(['HekaAI_' num2str(imuscle)])(isuj,icond)

                [picsP,locP]= findpeaks(vec(echreponse),'MinPeakHeight',2*std(vec(echref)),'MinPeakDistance',.01*SF);
                if ~isempty(picsP);
                    StatStruct.LatP2x.(['HekaAI_' num2str(imuscle)])(isuj,icond)=locP(1)/SF+zonereponse(1)-.1;
                    StatStruct.AmpP2x.(['HekaAI_' num2str(imuscle)])(isuj,icond)=picsP(1);
                end                
                [picsP,locP]= findpeaks(-vec(echreponse),'MinPeakHeight',2*std(vec(echref)),'MinPeakDistance',.01*SF);
                if ~isempty(picsP);
                    StatStruct.LatN2x.(['HekaAI_' num2str(imuscle)])(isuj,icond)=locP(1)/SF+zonereponse(1)-.1;
                    StatStruct.AmpN2x.(['HekaAI_' num2str(imuscle)])(isuj,icond)=-picsP(1);
                end

                 if ~ StatStruct.BinaResponse.(['HekaAI_' num2str(imuscle)])(isuj,icond); continue; end

                [picsP,locP]= findpeaks(-vec(echreponse),'MinPeakHeight',3*std(vec(echref)),'MinPeakDistance',.01*SF);
                if ~isempty(picsP);
                    StatStruct.LatN3x.(['HekaAI_' num2str(imuscle)])(isuj,icond)=locP(1)/SF+zonereponse(1)-.1;
                    StatStruct.AmpN3x.(['HekaAI_' num2str(imuscle)])(isuj,icond)=-picsP(1);
                end

                [picsP,locP]= findpeaks(vec(echreponse),'MinPeakHeight',3*std(vec(echref)),'MinPeakDistance',.01*SF);
                if ~isempty(picsP);
                    StatStruct.LatP3x.(['HekaAI_' num2str(imuscle)])(isuj,icond)=locP(1)/SF+zonereponse(1)-.1;
                    StatStruct.AmpP3x.(['HekaAI_' num2str(imuscle)])(isuj,icond)=picsP(1);
                end
                
                StatStruct.AmpMaxMin.(['HekaAI_' num2str(imuscle)])(isuj,icond)=StatStruct.AmpP2x.(['HekaAI_' num2str(imuscle)])(isuj,icond)-StatStruct.AmpN2x.(['HekaAI_' num2str(imuscle)])(isuj,icond);

                [StatStruct.LatFirst3X.(['HekaAI_' num2str(imuscle)])(isuj,icond), PorN]=nanmin([StatStruct.LatP3x.(['HekaAI_' num2str(imuscle)])(isuj,icond) StatStruct.LatN3x.(['HekaAI_' num2str(imuscle)])(isuj,icond)]);
                [StatStruct.LatDeuz3X.(['HekaAI_' num2str(imuscle)])(isuj,icond), nada]=nanmax([StatStruct.LatP3x.(['HekaAI_' num2str(imuscle)])(isuj,icond) StatStruct.LatN3x.(['HekaAI_' num2str(imuscle)])(isuj,icond)]);

                StatStruct.AmpPN3X.(['HekaAI_' num2str(imuscle)])(isuj,icond)=StatStruct.AmpP3x.(['HekaAI_' num2str(imuscle)])(isuj,icond)-StatStruct.AmpN3x.(['HekaAI_' num2str(imuscle)])(isuj,icond);
                StatStruct.AmpNP3X.(['HekaAI_' num2str(imuscle)])(isuj,icond)=StatStruct.AmpN3x.(['HekaAI_' num2str(imuscle)])(isuj,icond)-StatStruct.AmpP3x.(['HekaAI_' num2str(imuscle)])(isuj,icond);

                if PorN==1;
                    StatStruct.AmpFirst3X.(['HekaAI_' num2str(imuscle)])(isuj,icond)=StatStruct.AmpP3x.(['HekaAI_' num2str(imuscle)])(isuj,icond);
                    StatStruct.AmpDeuz3X.(['HekaAI_' num2str(imuscle)])(isuj,icond)=StatStruct.AmpN3x.(['HekaAI_' num2str(imuscle)])(isuj,icond);
                    StatStruct.AmpFirstMinDeuz.(['HekaAI_' num2str(imuscle)])(isuj,icond)=StatStruct.AmpP3x.(['HekaAI_' num2str(imuscle)])(isuj,icond)-StatStruct.AmpN3x.(['HekaAI_' num2str(imuscle)])(isuj,icond);
                elseif PorN==2;
                    StatStruct.AmpFirst3X.(['HekaAI_' num2str(imuscle)])(isuj,icond)=StatStruct.AmpN3x.(['HekaAI_' num2str(imuscle)])(isuj,icond);
                    StatStruct.AmpDeuz3X.(['HekaAI_' num2str(imuscle)])(isuj,icond)=StatStruct.AmpP3x.(['HekaAI_' num2str(imuscle)])(isuj,icond);
                    StatStruct.AmpFirstMinDeuz.(['HekaAI_' num2str(imuscle)])(isuj,icond)=StatStruct.AmpN3x.(['HekaAI_' num2str(imuscle)])(isuj,icond)-StatStruct.AmpP3x.(['HekaAI_' num2str(imuscle)])(isuj,icond);
                end
            end
        end
    end
end


save([datadoss 'FullPIRS_Norm.mat'],'Datas','orgdata');
save([datadoss 'DataStruct4Stats.mat'],'StatStruct');

AnovaPIRSseparatedMuscles
