# Supplementary material for: Vestibulospinal reflexes elicited with a tone burst method are dependent on spatial orientation
Source: PeerJ. 2024 Feb 27;12:e17056. doi: 10.7717/peerj.17056 (PMC10906260; doi:10.7717/peerj.17056)
Supplement: Supplemental Information 1 [file peerj-12-17056-s001.zip › DataAndCode/ReadMe.txt]

BigMeanNorm2023_ALLSujet: Raw data from Experiment 1
DataStruct4StatsLEA2023.mat: extracted values for each variable, for ANOVA purpose of experiment 1
ANOVAexp1.m : Code for ANOVA of experiment 1


FullPIRS.mat: Raw data from Experiment 2
DataStruct4Stats.mat: extracted values for each variable, for ANOVA purpose of experiment 2
ANOVAexp2.m : Code for ANOVA of experiment 2

MakeStatTableExp1.m and MakeStatTableExp2.m: code to compute variables
